# Supplementary material for: Gelatin-Based Electrospun Nanofibers Cross-Linked Using Horseradish Peroxidase for Plasmid DNA Delivery
Source: Biomolecules. 2022 Nov 4;12(11):1638. doi: 10.3390/biom12111638 (PMC9687400; doi:10.3390/biom12111638)
Supplement: Supplementary file 1 [file biomolecules-12-01638-s001.zip]

Archive with 5 entries (4 files):
- biomolecules-1989147-SI/
- biomolecules-1989147-SI/MovieS1.mp4
- biomolecules-1989147-SI/MovieS2.mp4
- biomolecules-1989147-SI/MovieS3.mp4
- biomolecules-1989147-SI/Supplementary Material.pdf
